# Supplementary material for: The Effect of Vice–Virtue Bundles on Consumers’ Purchase Intentions for Vice Packaged Foods: Evidence from Randomized Experiments
Source: Foods. 2023 Aug 31;12(17):3270. doi: 10.3390/foods12173270 (PMC10486616; doi:10.3390/foods12173270)
Supplement: Supplementary file 1 [file foods-12-03270-s001.zip]

Archive with 1 entries (1 files):
- foods-2548823-supplementary.pdf
